# Supplementary material for: Genetic Mapping of QTLs Controlling Fatty Acids Provided Insights into the Genetic Control of Fatty Acid Synthesis Pathway in Peanut (Arachis hypogaea L.)
Source: PLoS One. 2015 Apr 7;10(4):e0119454. doi: 10.1371/journal.pone.0119454 (PMC4388682; doi:10.1371/journal.pone.0119454)
Supplement: S1 Table — This table shows details on location, flanking marker loci, LOD value, phenotypic variance explained and additive effects of 40 M-QTLs detected by QTLCartographer. (XLSX) [file pone.0119454.s001.xlsx]

## Sheet: S1 Table
S1 Table: Main-effect QTLs (M-QTLs) identified for fatty acids by QTLCartographer in S-population
S No.	QTLname	Environment	Linkage group	Nearest Marker	Marker Interval	LOD value	Phenotypic variance (%)	Additive effect (a0)	Higher trait allele
	Palmitic acid (16:0)
1	S_mqPA_a09-1	2010	a09	FAD2A	IPAHM372-FAD2A	4.81825	4.2518	0.779579	NC94022
2	S_mqPA_b02	2010	b02	Seq2G04	PM45-2-Seq2G04	2.57002	1.6953	0.318253	NC94022
3	S_mqPA_b09-1	2010	b09	FAD2B	GM1840-FAD2B	17.2246	22.0406	1.77481	NC94022
4	S_mqPA_a05-1	2011	a05	GM1702	GM1702-GM1878	2.54915	3.1515	0.902212	NC94022
5	S_mqPA_a07-1	2011	a07	RN34A10	RN34A10-GNB876	3.51004	4.5515	-1.06248	SunOleic 97R
6	S_mqPA_b03-1	2011	b03	SC1003E10-2	GNB278-SC1003E10-2	3.02038	3.1131	0.878393	NC94022
7	S_mqPA_b09-2	2011	b09	FAD2B	GM1840-FAD2B	9.06532	18.7635	2.36596	NC94022
8	S_mqPA_a05-2	mean	a05	GM1702	GM1702-GM1878	2.50135	3.1638	0.912289	NC94022
9	S_mqPA_a07-2	mean	a07	RN34A10	RN34A10-GNB876	3.70902	4.7521	-1.0952	SunOleic 97R
10	S_mqPA_b03-2	mean	b03	GNB278	GNB278-SC1003E10-2	2.50351	3.9988	1.36579	NC94022
11	S_mqPA_b09-4	mean	b09	FAD2B	GM1840-FAD2B	9.67171	20.2053	2.47681	NC94022
	Stearic Acid (18:0)
12	S_mqSA_b07-1	2010	b07	TC9H09	Seq15C10-TC9H09	2.66017	5.1117	-0.127617	SunOleic 97R
13	S_mqSA_b09-1	2010	b09	GM1073	GA26-GM1073	2.5591	5.2291	-0.127044	SunOleic 97R
14	S_mqSA_a07-1	2011	a07	RN34A10	RN34A10-GNB876	4.1683	5.9035	-0.278785	SunOleic 97R
15	S_mqSA_b04-1	2011	b04	AHGS0230	TC4E09-GM1959	3.11024	3.2587	-0.259686	SunOleic 97R
16	S_mqSA_a07-2	mean	a07	RN34A10	RN34A10-GNB876	3.71347	5.5106	-0.263916	SunOleic 97R
17	S_mqSA_b04-2	mean	b04	TC4E09	TC4E09-GM1959	3.60457	4.8441	-0.299142	SunOleic 97R
	Arachidic Acid (20:0)
18	S_mqAA_b04-1	2010	b04	GM1959	TC4F12-GM1959	2.51264	3.6425	-0.039272	SunOleic 97R
19	S_mqAA_b07	2010	b07	Seq15C10	Seq15C10-TC9H09	3.77684	5.2299	-0.047455	SunOleic 97R
20	S_mqAA_b09	2010	b09	FAD2B	GM1840-FAD2B	3.15592	6.4348	0.05723	NC94022
21	S_mqAA_a07-1	2011	a07	RN34A10	RN34A10-GNB876	4.10239	5.5855	-0.127061	SunOleic 97R
22	S_mqAA_b04-2	2011	b04	TC4E09	TC4E09-GM1959	3.82258	4.8259	-0.144124	SunOleic 97R
23	S_mqAA_a07-2	mean	a07	RN34A10	RN34A10-GNB876	3.11039	4.4463	-0.113976	SunOleic 97R
	Gadoleic Acid (20:1)
24	S_mqGA_b09-1	2010	b09	FAD2B	GM1840-FAD2B	5.16445	8.7722	-0.161201	SunOleic 97R
25	S_mqGA_a09-1	2011	a09	FAD2A	IPAHM372-FAD2A	5.08556	5.9869	-0.173086	SunOleic 97R
26	S_mqGA_b03-1	2011	b03	SC1003E10-2	GNB278-SC1003E10-2	2.58563	2.7217	0.106569	NC94022
27	S_mqGA_a09-2	mean	a09	GNB695	GNB695-GM1911	2.54707	2.5538	-0.099465	SunOleic 97R
28	S_mqGA_a09-3	mean	a09	FAD2A	IPAHM372-FAD2A	5.57889	6.4048	-0.172841	SunOleic 97R
29	S_mqGA_b03-2	mean	b03	SC1003E10-2	GNB278-SC1003E10-2	2.65952	2.7802	0.103774	NC94022
30	S_mqGA_b08	mean	b08	IPAHM123-1	IPAHM123-1-Ah51	3.53365	4.0653	-0.175937	SunOleic 97R
	Behenic Acid (22:0)
31	S_mqBA_a09	2010	a09	FAD2A	IPAHM372-FAD2A	4.11035	6.9547	0.12909	NC94022
32	S_mqBA_a10	2010	a10	GM2411	GM2411-TC31G11	3.30592	4.0355	0.092196	NC94022
33	S_mqBA_b04	2011	b04	Seq15C12-1	GM1445-Seq15C12-1	2.52244	2.8819	-0.186949	SunOleic 97R
34	S_mqBA_b08	2011	b08	Seq2A06	Seq2A06-IPAHM407A-1	4.40933	5.7901	0.373776	NC94022
35	S_mqBA_a07	mean	a07	RN34A10	RN34A10-GNB876	2.80039	4.0551	-0.225316	SunOleic 97R
	Lignoceric Acid (24:0)
36	S_mqLA_b03-1	2011	b03	SC1003E10-2	GNB278-SC1003E10-2	2.61028	2.8856	0.102879	NC94022
37	S_mqLA_b08-1	2011	b08	IPAHM123-1	IPAHM123-1-Ah51	2.54384	3.0313	-0.148167	SunOleic 97R
38	S_mqLA_b03-2	mean	b03	GNB278	GNB278-SC1003E10-2	2.5337	3.7703	0.167263	NC94022
39	S_mqLA_b08-2	mean	b08	Seq2A06	Seq2A06-IPAHM407A-1	5.27493	6.5755	0.219076	NC94022
40	S_mqLA_b08-3	mean	b08	IPAHM123-1	IPAHM123-1-Ah51	2.58372	3.1404	-0.1507	SunOleic 97R
