# Supplementary material for: Genetic Mapping of QTLs Controlling Fatty Acids Provided Insights into the Genetic Control of Fatty Acid Synthesis Pathway in Peanut (Arachis hypogaea L.)
Source: PLoS One. 2015 Apr 7;10(4):e0119454. doi: 10.1371/journal.pone.0119454 (PMC4388682; doi:10.1371/journal.pone.0119454)
Supplement: S3 Table — This table shows details on location, flanking marker loci, phenotypic variance explained and additive effects of 6 M-QTLs detected by QTLNetwork. (XLSX) [file pone.0119454.s003.xlsx]

## Sheet: S3 Table
S3 Table: Main-effect QTLs (M-QTLs) identified for fatty acids by QTLNetwork in S-population
S No.	QTL name	Linkage group	QTL interval	PV (%)	Position	Range	A	SE	P-Value	AE1	SE	P-Value	AE2	SE	P-Value
	Palmitic acid (16:0)
1	S_mqPA_a09-2	a09	IPAHM372-FAD2A	8.55	74	73.0-74.0	0.7223	0.0868	0	-0.0304	0.0637	0.632723	0.0303	0.0661	0.646193
2	S_mqPA_b09-3	b09	GM1840-FAD2B	12.44	89	86.0-94.5	0.943	0.0921	0	-0.0002	0.0068	0.971911	0.0002	0.0068	0.971179
	Stearic Acid (18:0)
3	S_mqSA_a08	a08	TC1E07-TC1E05	2.71	3	0.0-19.2	0.1007	0.0242	3.2e-05	-0.0001	0.0028	0.982907	0.0001	0.0028	0.981477
	Gadoleic Acid (20:1)
4	S_mqGA_a05	a05	GNB353-IPAHM524	3.26	78.9	76.6-86.9	-0.0618	0.0148	3e-05	0.0047	0.0105	0.653468	-0.0046	0.0108	0.669316
5	S_mqGA_a09-4	a09	IPAHM372-FAD2A	5.66	74	73.0-74.0	-0.0977	0.0159	0	0.0014	0.0063	0.8299	-0.0013	0.0064	0.832609
6	S_mqGA_b09-2	b09	GM1840-FAD2B	5.55	87	83.0-98.5	-0.1106	0.0191	0	0.0035	0.0106	0.744001	-0.0034	0.0108	0.751885
