# Supplementary material for: Genetic Mapping of QTLs Controlling Fatty Acids Provided Insights into the Genetic Control of Fatty Acid Synthesis Pathway in Peanut (Arachis hypogaea L.)
Source: PLoS One. 2015 Apr 7;10(4):e0119454. doi: 10.1371/journal.pone.0119454 (PMC4388682; doi:10.1371/journal.pone.0119454)
Supplement: S5 Table — This table shows details on search range, F value, phenotypic variance explained, number of interacting loci and names interacting loci for 27 E-QTLs detected by QTLNetwork. (XLSX) [file pone.0119454.s005.xlsx]

## Sheet: S5 Table
S5 Table: Epistatatic QTLs (E-QTLs) identified for fatty acids by QTLNetwork in S- and T-population
S No.	Traits	QTL name_i	PV(%)	Linkage group	QTL interval_i	Position_i	Range_i	QTL name_j	Linkage group	QTL_j interval	Position_j	Range_j	AA	SE	P-Value	AAE1	SE	P-Value	AAE2	SE	P-Value
	S-population
1	Palmitic acid (16:0)	S_eqPA160_i-1	3.65	a07	Seq2E06-2-RN34A10	1	0.0-8.0	S_eqPA160_j-1	b01	GM1971-1-GM2724-1	17.6	12.0-21.6	-0.5018	0.0842	0	-0.0001	0.0059	0.984682	0.0001	0.0059	0.985026
2		S_eqPA160_i-2	1.57	b04	Seq17F06-IPAHM219	42.9	36.9-49.3	S_eqPA160_j-2	b09	GA26-GM1073	135.7	133.0-139.7	-0.4231	0.1012	2.9e-05	0	0.0059	0.999265	0	0.0059	0.998954
3		S_eqPA160_i-3	3.12	b04	GM1445-Seq15C12-1	60.3	56.3-64.3	S_eqPA160_j-3	b09	GM1073-Seq2F05	146.4	143.7-147.4	0.5674	0.1051	0	0	0.0059	0.998763	0	0.0059	0.998919
4	Arachidic Acid (20:0)	S_eqAA200_i-1	3.71	a02	GNB317-Seq11G07	0	0.0-2.0	S_eqAA200_j-1	a07	Ad90K4-TC4G10	92.6	91.0-93.6	-0.0402	0.008	1e-06	0.0001	0.0019	0.955714	-0.0001	0.0019	0.957238
5		S_eqAA200_i-2	5.53	a03	AHGS0132-GNB1078	5.5	3.5-7.3	S_eqAA200_j-2	b01	TC7C06-GM1331	55.8	53.4-59.8	-0.0564	0.0094	0	0.0037	0.0073	0.612575	-0.0037	0.0076	0.628046
6		S_eqAA200_i-3	2.91	a07	GM1937-AHGS0151	83.5	81.7-88.1	S_eqAA200_j-3	a10	GNB100-GM2531	61.7	59.2-64.7	-0.0376	0.008	3e-06	0.0001	0.0019	0.947512	-0.0001	0.0019	0.948179
7	Behenic Acid (22:0)	S_eqBA220_i	4.51	a01	GNB831-Seq13A10-2	26.9	26.0-28.9	S_eqBA220_j	a05	GNB827-TC3A12	63.7	62.5-66.7	-0.0973	0.018	0	0.0001	0.0028	0.984517	0	0.0028	0.98659
8	Lignoceric Acid (24:0)	S_eqLA240_i-1	5.06	b04	GM1445-Seq15C12-1	56.3	54.3-58.3	S_eqLA240_j-1	b09	Seq2F05-GM2337	153.3	151.4-155.3	0.0617	0.0112	0	0	0.0019	0.979591	0	0.0019	0.979836
9		S_eqLA240_i-2	3.52	b04	GM1445-Seq15C12-1	56.3	54.3-58.3	S_eqLA240_j-2	b09	GM2337-Seq16G08	175.1	171.1-178.1	-0.0721	0.0162	8e-06	0	0.0019	0.98929	0	0.0019	0.989252
	T-population
10	Palmitic acid (16:0)	T_eqPA160_i	5.67	a06	TC42A02-GM1489	60.9	53.9-64.0	T_eqPA160_j	a06	GNB877-GNB87	102.4	101.5-104.4	0.3164	0.0487	0	0	0.0053	0.995906	0	0.0053	0.997606
11	Stearic Acid (18:0)	T_eqSA180_i-1	1.78	b04	IPAHM108-2-PM35	95.6	90.6-101.1	T_eqSA180_j-1	b04	PM15-AHGS0230	119.3	116.3-121.5	0.17	0.0471	0.000307	0	0.0021	0.998386	0	0.0021	0.998469
12		T_eqSA180_i-2	6.84	a02	AHS0970-AHGS0266	84.2	82.2-87.2	T_eqSA180_j-2	a09	AHGS0695-TC1D2	47.1	46.1-49.8	-0.3535	0.0501	0	0.0127	0.0327	0.697203	-0.0127	0.0327	0.697136
13		T_eqSA180_i-3	3.02	a06	GM1489-AC2H11	66	63.0-69.0	T_eqSA180_j-3	b10	AC2B03-TC7A02-2	88.9	87.4-90.9	-0.1437	0.0453	0.001493	0	0.0021	0.986014	0	0.0021	0.986481
14		T_eqSA180_i-4	3.5	a06	GM1489-AC2H11	66	63.0-69.0	T_eqSA180_j-4	b10	GM2084-GM1992	108.7	99.0-119.7	-0.1626	0.059	0.005887	0	0.0021	0.986139	0	0.0021	0.986378
15	Arachidic Acid (20:0)	T_eqAA200_i-1	8.12	a02	AHS0970-AHGS0266	84.2	81.2-86.2	T_eqAA200_j-1	a09	AHGS0695-TC1D2	48.1	46.1-49.8	-0.1222	0.0145	0	0	0.0017	0.987397	0	0.0017	0.987469
16		T_eqAA200_i-2	3.39	a06	AC2H11-TC3H07	73.3	68.0-79.1	T_eqAA200_j-2	b10	GM2084-GM1992	109.7	100.0-118.7	-0.0795	0.0159	1e-06	-0.0001	0.0017	0.973684	0.0001	0.0017	0.973791
17		T_eqAA200_i-3	3.07	b01	TC23C08-2-Ah3	52.9	50.9-57.6	T_eqAA200_j-3	b10	GM2165-AHS0161	37	32.3-39.0	0.0264	0.0111	0.017701	-0.0295	0.015	0.04936	0.0302	0.015	0.043909
18		T_eqAA200_i-4	4.24	b01	Seq8E12-1-GM1971	68.6	62.6-72.6	T_eqAA200_j-4	b10	GM2032-IPAHM475	14	4.0-26.4	0.0619	0.0156	7.1e-05	0	0.0017	0.986709	0	0.0017	0.987259
19	Gadoleic Acid (20:1)	T_eqGA201_i-1	0.11	a06	TC41C11-Seq15D03	134	131.6-136.0	T_eqGA201_j-1	b04	IPAHM108-2-PM35	94.6	89.6-103.1	-0.0571	0.0156	0.000245	-0.0001	0.0024	0.96045	0.0001	0.0024	0.959569
20		T_eqGA201_i-2	2.13	a06	TC41C11-Seq15D03	134	131.6-136.0	T_eqGA201_j-2	b04	TC4H07-IPAHM451	136.2	132.2-140.2	0.0877	0.0153	0	-0.0024	0.0073	0.747677	0.0024	0.0073	0.746226
21		T_eqGA201_i-3	0.97	b04	IPAHM108-2-PM35	94.6	89.6-103.1	T_eqGA201_j-3	b04	PM15-AHGS0230	118.3	115.3-121.5	-0.1027	0.0186	0	0	0.0024	0.985783	0	0.0024	0.986538
22		T_eqGA201_i-4	0.52	b04	PM15-AHGS0230	118.3	115.3-121.5	T_eqGA201_j-4	b04	TC4H07-IPAHM451	136.2	132.2-140.2	0.0932	0.0179	0	0	0.0024	0.990772	0	0.0024	0.990753
23		T_eqGA201_i-5	3.1	a09	GM1047-GNB136	67.3	62.4-71.3	T_eqGA201_j-5	b10	AC2B03-TC7A02-2	88.9	87.4-90.9	-0.061	0.0135	7e-06	0.0119	0.0142	0.40106	-0.0119	0.0142	0.400005
24	Behenic Acid (22:0)	T_eqBA220_i-1	1.24	a03	GNB167-GM2528	40.9	39.9-42.9	T_eqBA220_j-1	a09	PM343-GM2792	21.5	17.1-23.5	-0.0845	0.025	0.000724	0.0001	0.003	0.981126	-0.0001	0.003	0.980738
25		T_eqBA220_i-2	1.4	a09	PM343-GM2792	21.5	17.1-23.5	T_eqBA220_j-2	b04	TC4H07-IPAHM451	133.2	127.5-138.2	0.0576	0.0221	0.009239	-0.0001	0.003	0.966591	0.0001	0.003	0.966696
26		T_eqBA220_i-3	5.33	a04	Seq18C05-2-RGA121	91.8	86.8-95.8	T_eqBA220_j-3	a09	GNB136-GNB377	74.3	69.3-77.3	0.1217	0.0205	0	-0.0001	0.003	0.970226	0.0001	0.003	0.97034
27	Lignoceric Acid (24:0)	T_eqLA240_i	1.06	a09	GNB377-FAD2A	85	81.0-89.0	T_eqLA240_j	b04	TC4H07-IPAHM451	134.2	126.5-140.2	0.0394	0.0161	0.01408	-0.0001	0.0023	0.976296	0.0001	0.0023	0.974299
